# Supplementary material for: Extracellular Overexpression of a Neutral Pullulanase in Bacillus subtilis through Multiple Copy Genome Integration and Atypical Secretion Pathway Enhancement
Source: Bioengineering (Basel). 2024 Jun 28;11(7):661. doi: 10.3390/bioengineering11070661 (PMC11273987; doi:10.3390/bioengineering11070661)
Supplement: Supplementary file 1 [file bioengineering-11-00661-s001.zip]

Archive with 1 entries (1 files):
- bioengineering-3073670-supplementary.pdf
